# Supplementary material for: Actinide Ion (Americium-241 and Uranium-232) Interaction with Hybrid Silica–Hyperbranched Poly(ethylene imine) Nanoparticles and Xerogels
Source: Gels. 2023 Aug 27;9(9):690. doi: 10.3390/gels9090690 (PMC10530514; doi:10.3390/gels9090690)
Supplement: Supplementary file 1 [file gels-09-00690-s001.zip]

Archive with 1 entries (1 files):
- supplementary-gels-2572882.pdf
